# Supplementary material for: Proteomic Profiling of Colon Cancer Tissues: Discovery of New Candidate Biomarkers
Source: Int J Mol Sci. 2020 Apr 28;21(9):3096. doi: 10.3390/ijms21093096 (PMC7247674; doi:10.3390/ijms21093096)
Supplement: Supplementary file 1 [file ijms-21-03096-s001.zip]

Archive with 2 entries (2 files):
- Supplementary Table 1 rev.xlsx
- Supplemetary Figures.pdf
