# Supplementary material for: Proteomic Profiling of Colon Cancer Tissues: Discovery of New Candidate Biomarkers
Source: Int J Mol Sci. 2020 Apr 28;21(9):3096. doi: 10.3390/ijms21093096 (PMC7247674; doi:10.3390/ijms21093096)
Supplement: Supplementary file 1 [file ijms-21-03096-s001.zip › Supplementary Table 1 rev.xlsx]

## Sheet: Foglio1
							Supplementary Table 1
			Spot number	Fold change	Protein name	Gene name	Accession Number	MASCOT Score	Number of matched Peptides	Sequence Coverage (%)	Theoretical MW	Theoretical pI
			1	1.28478	VIME c	VIM	P08670	180	24	0.47	53520.49	5.05
			2	1.28979	PSB3	PSMB3	P49720	69	8	0.37	22817.69	6.12
			3	1.32327	ENOA c	ENO1	P06733	161	24	0.49	47037.77	6.99
			4	1.44801	PRDX2 b	PRDX2	P32119	85	8	0.35	15818.52	9.14
			5	1.45046	HMCS2	HMGCS2	P54868	72	12	0.15	52383	6.64
			6	1.48042	HBB a	HBB	P68871	136	12	0.39	14208	6.6
			7	1.52229	PPIA a	PPIA	P62937	80	9	0.5	18012.49	7.68
			8	1.54529	GSTP1	GSTP1	P09211	90	11	0.58	23224.64	5.44
			9	1.55224	BICR2	CCDC64B	A1A5D9	58	8	0.22	56833.99	4.99
			10	1.56168	TPIS	TPI1	P60174	176	20	0.39	30791	5.65
			11	1.56698	TPM2	TPM2	P07951	98	20	0.46	32850.73	4.66
			12	1.58785	THIO	TXN	P10599	57	5	0.5	11606.3	4.82
			13	1.59894	NDKA	NME1	P15531	71	8	0.5	17149	5.81
			14	1.63768	PDIA1	PDIA3	P30101	146	22	0.41	55294.02	4.69
			15	1.66973	ACON	ACO2	Q99798	79	15	0.2	82426	6.85
			16	1.6757	PPIA d	PPIA	P62937	84	13	0.53	17881	7.82
			17	1.69167	RL40	UBB	P0CG47	81	10	0.28	8565	6.56
			18	1.69167	UBB	UBA52	P62987	83	10	0.5	6181.49	10.32
			19	1.73047	NDKB a	NME2, NME1-NME2	P22392	61	7	0.44	17298	8.52
			20	1.75845	GDIR1	ARHGDIA	P52565	86	10	0.32	23075.92	5.01
			21	1.78758	NDKB b	NME2, NME1-NME2	P22392	57	7	0.53	17298	8.52
			22	1.81193	FIBB	FGB	P02675	66	18	0.35	50762.93	7.95
			23	1.83463	LEG1H	LGALS1	P09382	93	7	0.49	35858.46	5.79
			24	1.87495	ENOA b	ENO1	P06733	202	25	0.5	47038	6.99
			25	1.88749	IDHC	IDH1	O75874	158	29	0.57	46528	6.53
			26	1.90582	PPIA c	PPIA	P62937	104	15	0.56	18012.49	7.68
			27	1.91581	BLVRB	BLVRB	P30043	68	10	0.65	21988.16	7.31
			28	1.91581	PRDX1	PRDX1	Q06830	79	11	0.43	21979.16	8.27
			29	1.96374	PGK1 b	PGK1	P00558	150	23	0.6	44483	8.3
			30	2.01495	TPM4 b	TPM4	P67936	122	16	0.41	28391	4.67
			31	2.02996	CH60	HSPD1	P10809	62	14	0.25	57963	5.24
			32	2.08779	COF1	CFL1	P23528	61	10	0.36	18371	8.26
			33	2.28958	DESM a	DES	P17661	75	18	0.37	53535.79	5.21
			34	2.28958	VIME a	VIM	P08670	93	22	0.36	53520.49	5.05
			35	2.36312	ENOA a	ENO1	P06733	168	25	0.5	47038	6.99
			36	2.37585	TERA	VCP	P55072	191	36	0.4	89190.61	5.14
			37	2.40648	PGK1 a	PGK1	P00558	103	17	0.47	44483	8.3
			38	2.60703	ACTB a	ACTB	P60709	125	21	0.59	41737	5.29
			39	2.61861	S10AB	S100A11	P31949	64	6	0.36	11609	6.82
			40	2.63961	ACTB/G b	ACTB	P60709	84	10	0.35	41737	5.29
			41	2.63961	CLIC1	CLIC1	O00299	107	13	0.6	26791.54	5.09
			42	3.0895	GRP78 a	HSPA5	P11021	76	19	0.35	70479	5.01
			43	3.16927	G3P a	GAPDH	P04406	128	15	0.47	35922	8.58
			44	3.20521	MDHM a	MDH2	P40926	109	14	0.4	33000	8.54
			45	3.20521	G3P c	GAPDH	P04406	119	16	0.45	35922	8.58
			46	3.33479	VIME b	VIM	P08670	94	24	0.38	53520.49	5.05
			47	3.4936	ROA2	HNRNPA2B1	P22626	61	13	0.32	37429.7	8.97
			48	3.4936	CRYAB	CRYAB	P02511	60	8	0.32	20158.91	6.76
			49	3.91419	MDHM b	MDH2	P40926	87	19	0.51	33000	8.54
			50	3.91419	G3P b	GAPDH	P04406	148	13	0.41	35922	8.58
			51	0.571351	ACTH	ACTG2	P63267	107	18	0.43	41642.54	5.31
			52	0.117509	TAGL c	TAGLN	Q01995	110	14	0.54	22479.71	8.88
			53	0.127202	CCNI	CCNI	Q14094	61	13	0.37	42557.44	8.23
			54	0.18158	TAGL d	TAGLN	Q01995	134	20	0.58	22479.71	8.88
			55	0.214683	A1AT d	SERPINA1	P01009	106	15	0.47	44324	5.37
			56	0.220909	A1AT b	SERPINA1	P01009	120	17	0.5	44324	5.37
			57	0.232419	A1AT c	SERPINA1	P01009	128	20	0.55	44324	5.37
			58	0.300974	HBA	HBA1, HBA2	P69905	64	7	0.42	15126	8.73
			59	0.332966	HBB f	HBB	P68871	59	6	0.61	15867	6.81
			60	0.353032	ALBU a	ALB	P02768	114	23	0.33	66472	5.67
			61	0.353188	HBB e	HBB	P68871	68	5	0.45	15867	6.81
			62	0.365058	ALBU f	ALB	P02768	101	17	0.27	66472	5.67
			63	0.384845	A1AT a	SERPINA1	P01009	73	12	0.38	44324	5.37
			64	0.385291	ALBU d	ALB	P02768	142	19	0.33	66472	5.67
			65	0.387329	HBB g	HBB	P68871	61	7	0.56	15867	6.81
			66	0.391705	CAH1	CA1	P00915	68	10	0.4	28739.02	6.63
			67	0.396896	ACTB/G fr b	ACTG1	P63261	75	6	0.18	41737	5.29
			68	0.397404	TAGL a	TAGLN	Q01995	100	18	0.59	22479.71	8.88
			69	0.40476	ACTB/G fr a	ACTB	P63261	64	10	0.21	41737	5.29
			70	0.408733	HBB b	HBB	P68871	73	9	0.57	15867	6.81
			71	0.410525	TAGL b	TAGLN	Q01995	85	14	0.39	22479.71	8.88
			72	0.41717	VIME d	VIM	P08670	56	16	0.39	53520.49	5.05
			73	0.41717	TPM1	TPM1	P09493	69	18	0.39	32708.57	4.69
			74	0.41953	PRDX2 a	PRDX2	P32119	85	10	0.39	15818.52	9.14
			75	0.429817	HS71A/B	HSPA1A, HSPA1B	P0DMV8	56	11	0.21	69921.04	5.48
			76	0.438322	HBB h	HBB	P68871	73	7	0.63	15867	6.81
			77	0.445705	VTDB	GC	P02774	61	10	0.25	51243.46	5.22
			78	0.464477	ALBU c	ALB	P02768	80	15	0.25	66472	5.67
			79	0.490961	GRP78 b	HSPA5	P11021	81	14	0.23	70479	5.01
			80	0.492198	K1C9 a	KRT9	P35527	74	14	0.23	62064.32	5.14
			81	0.518496	ACTB e	ACTB	P60709	118	19	0.44	41737	5.29
			82	0.535747	DESM b	DES	P17661	113	25	0.47	53535.79	5.21
			83	0.535747	TPM4 a	TPM4	P17661	70	17	0.46	28390.62	4.67
			84	0.542665	HBB d	HBB	P68871	107	11	0.72	15867	6.81
			85	0.557855	HBB b	HBB	P68871	62	7	0.57	15867	6.81
			86	0.573369	PROF1	PFN1	P07737	56	9	0.47	14923.04	8.47
			87	0.576975	AMPL	LAP3	P28838	80	16	0.38	56166	8.03
			88	0.577195	ACTB c	ACTB	P60709	74	8	0.23	41737	5.29
			89	0.58739	ACTB g	ACTB	P60709	139	20	0.52	41737	5.29
			90	0.591308	PPIA b	PPIA	P62937	104	11	0.46	17881	7.82
			91	0.594206	HCD2	HSD17B10	Q99714	63	11	0.48	26791.89	7.87
			92	0.603719	1433B	YWHAB	P31946	111	17	0.44	27951.20	4.76
			93	0.617328	ALBU b	ALB	P02768	121	22	0.36	66472	5.67
			94	0.62332	ACTG a	ACTG	P63261	98	11	0.25	41737	5.29
			95	0.626389	EXOC7	EXOC7	Q96BU6	61	17	0.32	83381.92	6.33
			96	0.626389	VIME e	VIM	P08670	60	18	0.32	53520.49	5.05
			97	0.636008	ALBU e	ALB	P02768	106	17	0.28	66472	5.67
			98	0.67121	NDUF7	NDUFAF7	Q7L592	62	10	0.27	44243.91	7.31
			99	0.68751	K1C9 b	KRT9	P35527	106	18	0.4	62064.32	5.14
			100	0.688584	IGKC	IGKC	P01834	74	6	0.56	10820.97	5.58
			101	0.705084	ACTB/G b	ACTB/ACTG	P63261	76	12	0.29	41737	5.29
			102	0.709524	APOA1	APOA1	P02647	97	13	0.4	28079	5.27
			103	0.741861	ACTB d	ACTB	P60709	145	25	0.55	41737	5.29
			104	0.741861	KCRB	CKB	P12277	87	19	0.42	42513.09	5.35
			105	0.772878	VINC	VCL	P18206	145	42	0.35	123799.3	5.51
			106	0.772878	ACTN4	O43707	P18206	64	27	0.31	104854.04	5.27
			107	0.802476	ACTB f	ACTB	P60709	78	13	0.38	41737	5.29
			Table S1: List of differentially expressed proteins between CCT and NAT identified by MALDI-TOF/MS. All differences are statistically relevant, with p<0.05. Some proteins were present in different spots, generally represented by post-translational modifications and indicated with alphabetic letters. Spot number, Fold change, Protein name, Gene name, Accession Number, MASCOT Score, Number of match…
